# Supplementary material for: Pre-pandemic Predictors of Loneliness in Adult Men During COVID-19
Source: Front Psychiatry. 2021 Dec 8;12:775588. doi: 10.3389/fpsyt.2021.775588 (PMC8692260; doi:10.3389/fpsyt.2021.775588)
Supplement: Supplementary file 1 [file Table_1.xlsx]

## Sheet: Sheet1
Table S1. Correlation Matrix	Title	Title	Title	Title	Title	Title	Title	Title	Title	Title	Title	Title	Title	Title	Title	Title	Title	Title	Title	Title	Title	Title	Title	Title	Title	Title	Title	Title	Title	Title	Title	Title
	Loneliness (max)	Father care	Father control	Mother care	Mother control	Depression	Anxiety	Stress	Irritability	State anger	Identity salience	Extraversion	Agreeableness	Conscientiousness	Neuroticism	Openness	Honesty/Humility	Trait anger	Perfectionism	Environmental mastery	Purpose in life	Overall physical health	Job competence	Home competence	Hours spent with friends	Social support	Education	Income	Birth place	State of residence	Online contact with friends	Living arrangement
Loneliness (max)	-
Father care	-.20**
Father control	.18**	-.45***
Mother care	-.15*	.32***	-.31***
Mother control	.15*	-.17***	.43***	-.43***
Depression	.50***	-.23***	.23***	-.19***	.24***
Anxiety	.29***	-.17***	.24***	-.15***	.22***	.68***
Stress	.33***	-.18***	.22***	-.18***	.25***	.73***	.75***
Irritability	.35***	-.22***	.19***	-.19***	.21***	.64***	.56***	.73***
State anger	.32***	-.14***	.23***	-.13**	.19***	.50***	.50***	.61***	.68***
Identity salience	.17**	-.14**	.09*	-.12**	.06	.15***	.05	.09*	.04	.02
Extraversion	-.27***	.13**	-.07	.09	-.06	-.25***	-.13**	-.15**	-.17***	-.01	-.01
Agreeableness	-.03	.13**	-.06	.11*	-.02	-.19***	-.09	-.13**	-.12*	-.09	.02	.35***
Conscientiousness	-.17**	.04	-.04	-.05	-.12*	-.24***	-.23***	-.23***	-.20***	-.21***	.01	.01	.10*
Neuroticism	.44***	-.16**	.19***	-.17***	.23***	.53***	.44***	.54***	.48***	.39***	.06	-.18***	-.08	-.23***
Openness	.01	.03	-.15**	.14**	-.10*	-.11*	-.14**	-.05	-.09	-.01	.08	.26***	.36***	.07	-.12*
Honesty/Humility	-.04	.09	-.11*	.03	-.10*	-.07	-.07	-.08	-.05	-.17***	-.16***	-.16**	.04	.09	-.07	.06
Trait anger	.23***	-.17***	.23***	-.22***	.20***	.32***	.33***	.41***	.41***	.46***	.00	-.02	-.18***	-.16***	.42***	-.11*	-.21***
Perfectionism	.34***	-.22***	.31***	-.23***	.25***	.42***	.41***	.52***	.45***	.35***	.12*	-.20***	-.17**	-.18***	.39***	-.11*	-.15**	.34***
Environmental mastery	-.52***	.21***	-.20***	.21***	-.21***	-.69***	-.48***	-.58***	-.59***	-.41***	-.11**	.31***	.21***	.32***	-.47***	.06	.05	-.27***	-.49***
Purpose in life	-.38***	.17***	-.15***	.15***	-.17***	-.58***	-.34***	-.37***	-.37***	-.33***	-.09*	.26***	.25***	.38***	-.38***	.13**	.04	-.23***	-.29***	.56***
Overall physical health	.29***	-.09*	.12**	-.09*	.13**	.37***	.28***	.24***	.29***	.23***	-.07	-.16***	-.11*	-.26***	.23***	-.05	-.09	.14**	.25***	-.43***	-.30***
Job competence	-.23***	.06	-.14**	.15***	-.18***	-.36***	-.29***	-.35***	-.33***	-.22***	.00	.19***	.09	.17***	-.26***	.06	-.03	-.19***	-.32***	.41***	.37***	-.23***
Home competence	-.32***	.21***	-.14**	.23***	-.14**	-.47***	-.30***	-.37***	-.47***	-.31***	-.08*	.18***	.15**	.25***	-.32***	.13**	.08	-.21***	-.35***	.57***	.34***	-.29***	.24***
Hours spent with friends	-.15*	.13**	-.05	-.01	.07	.01	.02	.02	-.01	.04	.06	.24***	.07	.06	-.08	.00	-.10*	.02	-.20***	.07	.02	-.14***	.04	.11*
Social support	-.45***	.30***	-.24***	.28***	-.14**	-.54***	-.27***	-.33***	-.35***	-.24***	-.27***	.29***	.19***	.20***	-.33***	.09	.09	-.17***	-.39***	.53***	.47***	-.25***	.27***	.51***	.14***
Education	-.02	.02	.03	-.08	.10*	.16***	.15***	.09*	.08*	.11**	-.14***	.00	-.12*	-.06	.11*	-.05	-.03	.20***	.01	-.14***	-.15***	.11*	-.02	-.10*	.08*	-.06
Income	.20***	-.02	.14**	-.06	.10*	.23***	.13**	.12**	.13**	.18***	.02	-.07	-.07	-.14**	.12*	.02	.05	.08	.10*	-.24***	-.22***	.05	-.06	-.17***	.09*	-.26***	.29***
Birth place	.07	.03	.00	-.07	.06	.01	.03	.03	.00	.10*	-.06	-.01	-.01	-.04	.02	-.02	-.01	.03	.05	-.02	-.01	.10*	-.09*	.02	-.03	.02	.03	.03
State of residence	-.06	.06	-.12*	.05	-.15*	-.04	-.01	-.01	-.01	-.01	.03	.11	.08	-.02	.06	.18**	.12*	-.09	-.18**	.09	.03	-.09	.10	.06	.00	-.01	-.03	.03	-.04
Online contact with friends	.09	-.04	-.03	-.06	.08	.11	.07	.03	.06	.06	-.05	-.07	-.01	-.08	.09	.00	.01	.09	.08	-.15*	-.16**	.03	-.18**	-.05	-.01	-.14*	.15*	.10	.08	-.10
Living arrangement	.21***	-.02	-.03	.08	-.04	.13**	.03	.00	.00	.04	.19***	.02	-.05	.00	.07	.06	-.12**	.05	-.05	-.04	-.11**	.02	.03	.06	.02	-.12**	-.02	-.05	.02	.05	.05	-
Note: ***p<.001, **p<.01, *p<.05	Note: ***p<.001, **p<.01, *p<.05	Note: ***p<.001, **p<.01, *p<.05	Note: ***p<.001, **p<.01, *p<.05	Note: ***p<.001, **p<.01, *p<.05	Note: ***p<.001, **p<.01, *p<.05	Note: ***p<.001, **p<.01, *p<.05	Note: ***p<.001, **p<.01, *p<.05	Note: ***p<.001, **p<.01, *p<.05	Note: ***p<.001, **p<.01, *p<.05	Note: ***p<.001, **p<.01, *p<.05	Note: ***p<.001, **p<.01, *p<.05	Note: ***p<.001, **p<.01, *p<.05	Note: ***p<.001, **p<.01, *p<.05	Note: ***p<.001, **p<.01, *p<.05	Note: ***p<.001, **p<.01, *p<.05	Note: ***p<.001, **p<.01, *p<.05	Note: ***p<.001, **p<.01, *p<.05	Note: ***p<.001, **p<.01, *p<.05	Note: ***p<.001, **p<.01, *p<.05	Note: ***p<.001, **p<.01, *p<.05	Note: ***p<.001, **p<.01, *p<.05	Note: ***p<.001, **p<.01, *p<.05	Note: ***p<.001, **p<.01, *p<.05	Note: ***p<.001, **p<.01, *p<.05	Note: ***p<.001, **p<.01, *p<.05	Note: ***p<.001, **p<.01, *p<.05	Note: ***p<.001, **p<.01, *p<.05	Note: ***p<.001, **p<.01, *p<.05	Note: ***p<.001, **p<.01, *p<.05	Note: ***p<.001, **p<.01, *p<.05	Note: ***p<.001, **p<.01, *p<.05	Note: ***p<.001, **p<.01, *p<.05
